# Supplementary material for: Development of the automated software and device for determination of wicking in textiles using open-source tools
Source: PLoS One. 2020 Nov 16;15(11):e0241665. doi: 10.1371/journal.pone.0241665 (PMC7668598; doi:10.1371/journal.pone.0241665)
Supplement: S1 File — Screenshots of the Java GUI that represent functionality of “Kapilarko”. (ZIP) [file pone.0241665.s002.zip]

Archive with 7 entries (7 files):
- Fig D The menu of main 3.png
- Fig E The winodow with live preview.png
- Fig F The interface for defining section and calibration.png
- Fig G The window for defining threshold method.png
- Fig A The main window during work.png
- Fig B The menu of main 1.png
- Fig C The menu of main 2.png
