# Supplementary material for: Development of the automated software and device for determination of wicking in textiles using open-source tools
Source: PLoS One. 2020 Nov 16;15(11):e0241665. doi: 10.1371/journal.pone.0241665 (PMC7668598; doi:10.1371/journal.pone.0241665)
Supplement: S2 File — Example of exporting data to excel file. (XLSX) [file pone.0241665.s003.xlsx]

## Sheet: Measurements
Sample 1			Sample 2			Sample 3			Sample 4			Sample 5			Sample 6
Time, s	Wicking, mm	Mass, g	Time, s	Wicking, mm	Mass, g	Time, s	Wicking, mm	Mass, g	Time, s	Wicking, mm	Mass, g	Time, s	Wicking, mm	Mass, g	Time, s	Wicking, mm	Mass, g
0	6.7	209.878	0	0	208.652	0	6.6	215.394	0	0	0	0	2.8	0	0	2.8	0
180	6.2	209.811	180	1	208.62	120	7	215.364	510	1.9	0	30	2.9	0	150	2.9	0
360	6.2	209.762	360	3	208.587	240	7.5	215.332	540	2.3	0	60	2.9	0	300	3.3	0
540	6.2	209.71	540	4	208.552	360	9.6	215.304	570	2.4	0	90	2.9	0	570	4.1	0
720	6.2	209.672	720	7.1	208.521	480	10.5	215.275	600	2.4	0	120	3.1	0	810	4.8	0
900	6.2	209.628	900	7.1	208.489	600	10.8	215.247	630	2.6	0	150	3.3	0	1260	6	0
1080	6.2	209.589	1080	10.7	208.461	720	11.5	215.219	660	2.8	0	180	3.3	0	1892	8.1	0
1260	8.8	209.551	1260	11.6	208.429	840	11.9	215.191	690	2.8	0	210	3.3	0	2905	12.6	0
1440	9.6	209.511	1440	12.9	208.394	960	12.2	215.165	720	2.8	0	240	3.3	0	3685	16.4	0
1620	9.8	209.472	1620	15	208.362	1080	12.4	215.138	750	2.9	0	270	3.5	0	4524	20.2	0
1800	10.3	209.434	1800	16	208.332	1200	12.7	215.112	780	2.9	0	300	3.5	0	5005	28.8	0
1980	10.5	209.398	1980	16	208.299	1320	13.1	215.087	810	3.1	0	330	3.6	0	5845	33	0
2160	10.7	209.362	2160	16.5	208.267	1440	13.4	215.06	840	3.1	0	360	3.6	0	6745	36.9	0
2340	10.7	209.325	2340	19.2	208.231	1561	14.1	215.032	870	3.1	0	390	3.6	0	7464	43	0
2520	10.7	209.285	2520	20.1	208.196	1680	14.3	215.006	900	3.5	0	420	3.8	0	8725	49.7	0
2700	11	209.247	2700	20.4	208.161	1800	14.7	214.978	930	3.5	0	450	4	0	9745	53.9	0
2880	11.2	209.211	2880	23.7	208.122	1920	15.2	214.949	946	3.5	0	480	4	0	10105	58.5	0
3060	11.5	209.172	3060	24	208.084	2040	15.7	214.921	1006	3.5	0	510	4.1	0	11065	62.7	0
3240	11.7	209.134	3240	24	208.043	2160	16.2	214.891	1066	3.5	0	540	4.3	0	12865	73.2	0
3420	11.9	209.095	3600	26.4	207.964	2280	16.8	214.863	1126	3.8	0	570	4.5	0	14065	76.1	0
3600	12.4	209.056	3780	27.6	207.924	2400	17.1	214.833	1186	4	0	600	4.5	0	16345	86.8	0
3780	12.7	209.016	3960	31.1	207.881	2520	18	214.803	1246	4.3	0	630	4.7	0	17065	91.2	0
3960	13.8	208.976	4140	31.1	207.838	2640	19.7	214.773	1306	4.5	0	660	4.7	0	18145	92.4	0
4140	14.1	208.934	4320	31.3	207.797	2760	19.4	214.743	1366	4.7	0	690	4.7	0	18985	93.9	0
4320	14.8	208.892	4500	31.5	207.754	2880	19.7	214.712	1786	6.6	0	720	4.8	0	20065	95.1	0
4500	15.3	208.848	4680	32.3	207.707	3000	20.6	214.681	1966	7.6	0	750	4.8	0	23785	103.1	0
4680	15.8	208.804	4860	33.9	207.66	3120	21.8	0	2026	7.6	0	780	5	0	24025	103.1	0
4860	17.4	208.761	5040	34	207.615	3240	22.5	0	2086	8	0	810	5	0	25229	104.1	0
5040	17.6	208.716	5220	34.9	207.57	3360	22.7	0	2146	8.1	0	840	5	0	25409	104.1	0
5220	18.1	208.672	5400	35.7	207.523	3480	23	0	2206	8.3	0	870	5.2	0	25529	103.8	0
5401	18.2	208.626	5580	37.3	207.477	3600	23.7	0	2266	8.3	0	900	5.4	0	25559	103.9	0
5580	19.8	208.579	5760	37.6	207.428	3720	24.1	0	2326	8.5	0	930	5.4	0	25709	104.1	0
5760	22.2	208.531	5940	39.1	207.378	3840	24.6	0	2386	8.7	0	960	5.4	0	25739	104.1	0
5940	21.2	208.484	6120	39.8	207.326	3960	25.1	0	2446	8.7	0	990	5.5	0
6120	22	208.435	6300	42.9	207.271	4080	26.2	0	2506	9	0	1020	5.7	0
6300	22.4	208.384	6480	42.6	207.214	4200	27.6	0	2566	9	0	1050	5.7	0
6480	22.4	208.333	6660	44.8	207.158	4320	28.3	0	2626	9.4	0	1080	5.9	0
6660	22.9	208.28	6840	46	207.099	4440	29.1	0	2686	9.7	0	1110	5.7	0
6840	24.1	208.226	7020	46	207.039	4560	34.7	0	2746	9.9	0	1140	6	0
7020	25.1	208.172	7200	47	206.98	4800	29.7	0	2806	10	0	1170	6	0
7200	25.6	208.117	7380	48.9	206.925	4920	34.9	0	2866	10.2	0	1200	6	0
7380	26.9	208.06	7560	49.7	206.872	5040	34.9	0	2926	10.4	0	1230	6.2	0
7560	27.5	208.004	7740	51.7	206.819	5161	34.9	0	2986	10.7	0	1260	6.4	0
7740	28.7	207.946	7920	52.1	206.764	5280	34.9	213.998	3046	10.9	0	1290	6.6	0
7920	29.6	207.889	8100	57.9	206.707	5400	34.9	213.957	3106	11.1	0	1320	6.7	0
8100	30.8	207.832	8280	59.4	206.648	5520	35.8	213.916	3166	11.3	0	1350	6.9	0
8280	32.4	207.774	8460	59.2	206.592	5640	36.8	213.874	3226	11.4	0	1380	7.1	0
8460	32.7	207.715	8640	59.6	206.536	5760	39.1	213.831	3286	11.8	0	1410	7.3	0
8640	34.4	207.655	8820	61.8	206.478	5880	39.4	213.787	3346	12	0	1440	7.4	0
8743	34.4	207.62	9000	63	206.418	6000	40	213.744	3406	12.3	0	1470	7.4	0
8983	34.4	207.541	9180	65.4	206.36	6120	43.1	213.7	3466	12.6	0	1500	7.6	0
9223	35.3	207.459	9360	66	206.305	6240	42.6	213.656	3526	13.2	0	1530	7.6	0
9463	36.8	207.375	9540	67.1	206.247	6360	42.9	213.611	3586	13.5	0	1532	7.8	0
9702	37.9	207.291	9720	68.4	206.188	6480	44	213.565	3646	13.9	0	1592	7.8	0
9942	42.3	207.205	9900	71.8	206.129	6600	46.1	213.518	3706	14	0	1652	7.9	0
10182	43	207.119	10080	71.8	206.067	6720	46.4	213.471	3766	14.2	0	1712	7.9	0
10422	42.9	207.031	10260	72.7	206.002	6840	47.1	213.424	3826	13.9	0	1772	7.9	0
10662	44.4	206.941	10440	74	205.938	6960	48.5	213.375	3946	15.2	0	1832	8.1	0
10903	45.8	206.849	10620	77.1	205.876	7081	49.4	213.326	4006	15.2	0	1892	8.3	0
11143	46.6	206.756	10800	77.6	205.813	7200	50.4	213.28	4066	15.4	0	1952	8.5	0
11383	48.9	206.663	10980	78.3	205.744	7320	52.7	213.233	4126	15.8	0	2012	8.6	0
11622	49.7	206.57	11160	80.2	205.675	7560	54.6	213.137	4186	16.3	0	2072	8.8	0
11863	50.8	206.475	11340	82.4	205.608	7680	54.8	213.088	4246	16.5	0	2132	9.3	0
12103	52.8	206.38	11520	83.9	205.541	7800	55.1	213.038	4306	16.6	0	2192	9.5	0
12343	53.9	206.284	11700	84.3	205.474	7920	57.2	212.99	4366	17	0	2252	10.2	0
12583	56.3	206.193	11880	87.1	205.408	8041	57.8	212.94	4426	17.3	0	2312	10.4	0
12823	57.8	206.103	12060	88	205.34	8160	58.3	212.893	4486	17.7	0	2372	10.5	0
13063	57.8	206.011	12240	88.7	205.274	8280	59.3	212.847	4546	17.8	0	2432	10.7	0
13303	59.4	205.916	12420	89.8	205.209	8400	60.7	212.799	4606	18	0	2492	11.1	0
13543	59.9	205.815	12600	91.1	205.143	8520	63.7	212.751	4666	18.7	0	2538	10.9	0
13783	62	205.711	12780	92.2	205.076	8640	63.7	212.7	4726	18.9	0	2545	10.9	0
14023	62.8	205.607	12911	92.8	205.027	8760	64.6	212.648	4786	19.6	0	2605	11.2	0
14263	64.5	205.504	13271	94.7	204.891	8880	64.9	212.59	4846	19.9	0	2665	11.4	0
14503	66.8	205.398	13631	96.9	204.755	9000	66.5	212.544	4906	20.3	0	2725	11.9	0
14743	67.5	205.291	13991	99.1	204.622	9120	67	212.49	4966	20.8	0	2785	12.3	0
14983	70.2	205.182	14351	101.2	204.483	9240	68.1	212.43	5026	21.3	0	2845	12.6	0
15223	72.8	205.073	14711	103.9	204.346	9360	69.1	212.382	5086	21.3	0	2905	12.9	0
15463	76.4	204.963	15071	106	204.204	9480	70.5	212.328	5146	22.3	0	2965	13.3	0
15703	77.6	204.851	15098	106.2	204.195	9600	71.7	212.267	5206	22.5	0	3025	13.5	0
15942	79	204.74	15578	110.1	204.004	9720	72.4	212.219	5266	23	0	3085	13.6	0
16183	80.7	204.626	16058	113	203.812	9840	73.5	212.166	5326	23.4	0	3145	14	0
16423	82.1	204.512	16538	115.8	203.618	9960	74.7	212.104	5386	23.6	0	3205	14.2	0
16663	84.2	204.398	17018	117.9	203.427	10080	76.3	212.048	5446	23.7	0	3265	14.3	0
16902	85.7	204.288	17498	120.1	203.236	10200	77.7	211.992	5506	23.9	0	3325	14.5	0
17143	86.6	204.178	17978	121.4	203.05	10320	78.7	211.935	5566	24.1	0	3385	14.7	0
17383	89.2	204.064	18458	123.8	202.861	10440	80.1	211.878	5626	24.3	0	3445	15	0
17623	89.8	203.946	18938	126	202.675	10560	81.3	211.822	5686	24.4	0	3505	15.5	0
17862	90.9	203.827	19418	128.1	202.49	10680	82	211.765	5746	24.6	0	3565	15.5	0
18102	92.3	203.709	19898	129.9	202.306	10800	82.5	211.709	5806	24.8	0	3625	16.4	0
18342	93.8	203.59	20378	131.4	202.126	10920	83.6	211.652	5866	24.9	0	3685	16.7	0
18583	95	203.471	20858	132.7	201.945	11040	84.6	211.596	5926	25.3	0	3745	17.1	0
18823	95.9	203.351	21338	133.4	201.765	11160	85.7	211.538	5986	25.8	0	3805	17.6	0
19062	97.1	203.231	21818	133.6	201.584	11280	86.4	211.482	6046	26.2	0	3865	17.8	0
19303	98.3	203.109	22298	133.8	201.406	11400	87.8	211.424	6106	26.2	0	3925	18	0
19543	99.1	202.985	22778	135.5	201.227	11520	88.7	211.365	6166	26.5	0	3985	18.1	0
19783	99.7	202.863	23258	135.9	201.049	11640	89	211.312	6226	27	0	4045	18.6	0
20023	100.2	202.739	23738	135.9	200.872	11760	90.2	211.257	6286	27	0	4105	18.8	0
20263	101.3	202.617	24218	135.9	200.696	11880	92.1	211.198	6346	27	0	4165	19	0
20503	102.9	202.494	24698	135.9	200.521	12000	93.2	211.138	6406	27.4	0	4225	19.5	0
20743	103.6	202.369	25178	136.8	200.346	12120	94.4	211.079	6466	27.4	0	4285	19.7	0
20983	104.6	202.244	25658	136.8	200.17	12240	95.3	211.02	6526	27.7	0	4345	19.9	0
21223	105.4	202.117				12360	96.3	210.958	6586	27.9	0	4405	20.2	0
21463	106.3	201.991				12480	98.4	210.897	6646	28.1	0	4464	20.2	0
21703	107.5	201.865				12600	98.6	210.837	6706	28.4	0	4525	20.4	0
21943	109.4	201.741				12720	100	210.778	6766	28.6	0	4585	20.5	0
22183	109.9	201.618				12840	101	210.718	6826	28.9	0	4645	20.7	0
22423	111.7	201.498				12960	103.3	210.659	6886	29.1	0	4705	20.7	0
22663	112	201.376				13080	104.1	210.6	6946	29.4	0	4765	27.6	0
22903	114.2	201.25				13200	105.8	210.541	7006	29.8	0	4825	27.8	0
23143	115.1	201.123				13320	106.2	210.482	7066	30.3	0	4885	28.3	0
23383	116.8	200.997				13440	107.5	210.423	7126	30.8	0	4945	28.8	0
23623	118	200.872				13561	107.7	210.363	7186	31.5	0	5005	29	0
23661	118	200.853				13680	109.5	210.304	7246	32	0	5065	29.4	0
24021	118.4	200.66				13800	110.8	210.244	7306	32.4	0	5125	29.9	0
24381	119.7	200.464				13920	112	210.187	7366	33.1	0	5185	30	0
24741	122	200.271				14040	113.3	210.127	7426	33.6	0	5245	30.4	0
25101	123	200.077				14160	113.9	210.068	7486	34	0	5304	30.4	0
25461	123.1	199.886				14280	114.1	210.009	7546	34.1	0	5365	30.7	0
25821	124.7	199.695				14401	116.6	209.949	7606	34.3	0	5425	30.9	0
26181	126.6	199.502				14521	118.7	209.89	7666	34.6	0	5485	31.1	0
26541	127.5	199.314				14640	118.9	209.832	7726	35	0	5545	31.3	0
26901	129.3	199.13				14761	118.9	209.771	7786	35.3	0	5605	31.3	0
27261	130.4	198.942				14880	121.8	209.713	7846	35.7	0	5665	31.3	0
27621	130.2	198.756				15001	122	209.653	7906	35.9	0	5725	31.8	0
27981	130.2	198.567							7966	36	0	5785	33	0
									8026	36.7	0	5845	33.3	0
									8086	37.2	0	5905	33.7	0
									8146	37.6	0	5965	34.4	0
									8206	37.9	0	6025	34.5	0
									8266	38.3	0	6085	34.7	0
									8326	38.8	0	6145	35.1	0
									8386	39	0	6205	35.1	0
									8446	39.1	0	6265	35.1	0
									8506	39.5	0	6325	35.2	0
									8566	39.8	0	6385	35.4	0
									8626	40.2	0	6445	35.6	0
									8686	40.5	0	6505	35.9	0
									8746	40.7	0	6565	36.4	0
									8806	41.2	0	6625	36.8	0
									8866	41.4	0	6685	36.9	0
									8926	41.9	0	6745	37.1	0
									8986	42.3	0	6805	38.3	0
									9046	42.4	0	6865	37.8	0
									9106	42.6	0	6925	39.2	0
									9166	42.8	0	6984	39	0
									9226	43.1	0	7045	40.1	0
									9286	43.1	0	7105	40.2	0
									9346	43.3	0	7165	40.6	0
									9406	43.5	0	7225	40.9	0
									9466	43.7	0	7285	41.3	0
									9526	43.8	0	7345	42.1	0
									9586	44.2	0	7404	43	0
									9646	44.5	0	7465	43	0
									9706	45	0	7525	43.3	0
									9766	45.4	0	7585	43.7	0
									9826	45.6	0	7645	43.9	0
									9886	45.7	0	7705	44.2	0
									9946	45.9	0	7765	44.4	0
									10006	46.1	0	7825	44.9	0
									10066	46.4	0	7884	44.7	0
									10126	46.8	0	7945	45.1	0
									10186	47.1	0	8005	45.1	0
									10246	47.6	0	8065	45.1	0
									10306	48.5	0	8125	45.2	0
									10366	48.9	0	8185	45.1	0
									10426	49.2	0	8245	45.1	0
									10486	49.7	0	8305	45.2	0
									10546	49.9	0	8365	45.4	0
									10606	50.1	0	8425	47.8	0
									10666	50.2	0	8485	48	0
									10726	50.8	0	8545	49.2	0
									10786	51.3	0	8605	49.2	0
									10846	51.4	0	8665	49.7	0
									10906	51.8	0	8725	49.7	0
									10966	52	0	8785	50.1	0
									11026	52.1	0	8845	50.4	0
									11086	52.5	0	8905	50.9	0
									11146	52.7	0	8965	51.5	0
									11206	53.4	0	9025	51.8	0
									11266	53.7	0	9085	52.1	0
									11326	54	0	9145	52.5	0
									11386	54.2	0	9205	52.5	0
									11446	54.4	0	9265	53	0
									11506	54.7	0	9325	53	0
									11566	55.3	0	9385	53	0
									11626	55.8	0	9445	53	0
									11686	56.3	0	9505	53	0
									11746	56.5	0	9565	53.4	0
									11806	56.8	0	9625	53.7	0
									11866	56.8	0	9685	53.9	0
									11926	57	0	9745	54	0
									11986	58	0	9805	54.4	0
									12046	58.9	0	9865	54.4	0
									12106	58.9	0	9925	54.6	0
									12166	59.2	0	9985	58.5	0
									12226	59.6	0	10045	58.7	0
									12286	59.8	0	10165	59.1	0
									12346	60.1	0	10285	60.8	0
									12406	60.1	0	10405	60.9	0
									12466	60.3	0	10525	61.3	0
									12526	60.5	0	10645	61.6	0
									12586	61	0	10765	62.3	0
									12646	61	0	10885	62.5	0
									12706	61.3	0	11005	62.7	0
									12766	61.3	0	11125	63	0
									12826	61.7	0	11245	63.4	0
									12886	61.7	0	11365	64.7	0
									12946	62.4	0	11485	64.7	0
									13006	62.7	0	11605	65.4	0
									13066	63.2	0	11725	69.6	0
									13126	63.6	0	11845	69.9	0
									13186	63.9	0	11965	70.4	0
									13246	63.9	0	12085	70.6	0
									13306	64.1	0	12205	71.1	0
									13366	64.4	0	12325	71.7	0
									13426	64.6	0	12445	72.5	0
									13486	64.8	0	12565	72.7	0
									13546	66.7	0	12685	73	0
									13606	67	0	12805	73.2	0
									13666	67.7	0	12925	73.4	0
									13726	68.3	0	13045	73.9	0
									13786	68.4	0	13165	74.2	0
									13846	68.8	0	13285	74.4	0
									13906	68.9	0	13405	74.6	0
									13966	69.1	0	13525	74.8	0
									14026	69.3	0	13645	75.1	0
									14086	69.5	0	13765	75.5	0
									14146	69.5	0	13885	75.8	0
									14206	69.6	0	14005	76.1	0
									14266	69.8	0	14125	76.5	0
									14326	70	0	14245	76.5	0
									14386	70.2	0	14365	77	0
									14446	70.7	0	14485	77.2	0
									14506	70.9	0	14605	77.7	0
									14566	71	0	14725	80.8	0
									14626	71.4	0	14845	80.8	0
									14686	71.7	0	14965	81.3	0
									14746	72.8	0	15085	81.8	0
									14806	72.6	0	15205	82	0
									14866	73.1	0	15325	82.4	0
									14926	73.6	0	15445	84.6	0
									14986	74.1	0	15565	85.5	0
									15046	74.1	0	15685	85.8	0
									15106	74.3	0	15805	85.5	0
									15166	74.5	0	15925	86.2	0
									15226	74.7	0	16045	86.2	0
									15286	74.8	0	16165	86.3	0
									15346	74.8	0	16285	86.8	0
									15406	75.2	0	16405	87	0
									15466	75.9	0	16525	90.3	0
									15526	76.4	0	16645	90.3	0
									15586	76.7	0	16885	90.8	0
									15646	76.9	0	17005	91.2	0
									15706	77.3	0	17125	91.5	0
									15766	77.6	0	17245	91.7	0
									15826	77.8	0	17365	91.9	0
									15886	78	0	17485	92.2	0
									15946	78	0	17605	92.2	0
									16006	78.6	0	17725	92.2	0
									16066	79	0	17845	92	0
									16126	79.2	0	17965	92.2	0
									16186	79.3	0	18085	92.4	0
									16246	79.5	0	18205	92.4	0
									16306	79.5	0	18325	92.5	0
									16366	80	0	18445	92.7	0
									16426	80	0	18565	92.9	0
									16486	80.4	0	18685	93.2	0
									16546	80.6	0	18805	93.8	0
									16606	80.6	0	18925	93.9	0
									16666	80.7	0	19045	93.9	0
									16726	81.1	0	19165	94.1	0
									16786	81.1	0	19285	94.6	0
									16846	81.4	0	19405	95	0
									16906	82.5	0	19525	95	0
									16966	82.6	0	19645	95.3	0
									17026	82.8	0	19765	95.3	0
									17086	82.8	0	19885	95.1	0
									17146	83.3	0	20005	95.1	0
									17206	83.5	0	20125	95.5	0
									17266	84	0	20245	95.8	0
									17326	84.4	0	20365	97.6	0
									17386	84.5	0	20485	97.6	0
									17446	84.7	0	20605	97.6	0
									17506	84.9	0	20725	97.6	0
									17566	85.1	0	20845	97.7	0
									17626	85.1	0	21325	98.9	0
									17686	85.4	0	21925	98.2	0
									17746	85.6	0	23365	102.4	0
									17806	85.6	0	23485	103.3	0
									17866	85.7	0	23725	103.1	0
									17926	86.1	0	23845	103.8	0
									17986	88	0	23965	103.1	0
									18046	88	0	24085	103.9	0
									18106	90.4	0	24445	103.9	0
									18166	89.4	0	25079	103.8	0
									18226	90.8	0	25109	103.8	0
									18286	91.1	0	25139	104.6	0
									18346	91.1	0	25319	103.6	0
									18406	90.9	0	25349	104.1	0
									18466	91.1	0	25379	103.6	0
									18526	91.1	0	25409	103.6	0
									18586	91.5	0	25439	103.6	0
									18646	91.5	0	25469	103.8	0
									18706	91.6	0	25499	103.9	0
									18766	91.6	0	25529	103.8	0
									18826	91.8	0	25559	103.9	0
									18886	92.2	0	25589	103.8	0
									18946	92.2	0	25619	103.9	0
									19006	92.2	0	25649	104.1	0
									19066	92.5	0	25679	104.1	0
									19126	94.1	0
									19186	94.2	0
									19246	94.6	0
									19306	94.9	0
									19366	94.9	0
									19426	94.9	0
									19486	94.9	0
									19546	95.3	0
									19606	95.4	0
									19666	95.6	0
									19726	95.8	0
									19786	95.8	0
									19846	95.8	0
									19906	96	0
									19966	96	0
									20026	96.1	0
									20086	96.3	0
									20146	96.3	0
									20206	96.7	0
									20266	96.8	0
									20326	97.4	0
									20386	97.7	0
									20446	98	0
									20506	98.2	0
									20566	98.4	0
									20626	98.6	0
									20686	98.7	0
									20746	98.9	0
									20806	98.9	0
									20866	99.1	0
									20926	99.1	0
									20986	99.1	0
									21046	99.3	0
									21106	99.3	0
									21166	99.4	0
									21226	99.4	0
									21286	99.6	0
									21346	99.6	0
									21406	99.8	0
									21466	99.8	0
									21526	99.8	0
									21586	100.1	0
									21646	100.1	0
									21706	100.1	0
									21766	100.1	0
									21826	100.3	0
									21886	100.1	0
									21946	100.1	0
									22006	100.3	0
									22066	100.3	0
									22126	100.5	0
									22186	100.3	0
									22246	100.3	0
									22306	100.3	0
									22366	100.3	0
									22426	100.3	0
									22486	100.5	0
									22546	100.3	0
									22606	100.5	0
									22666	100.5	0
									22726	100.5	0
									22786	100.5	0
									22846	100.5	0
									22906	100.5	0
									22966	100.5	0
									23026	100.5	0
									23086	100.5	0
									23146	100.6	0
									23206	100.5	0
									23266	100.5	0
									23326	100.6	0
									23386	100.6	0
									23446	100.6	0
									23506	100.6	0
									23566	100.6	0
									23626	100.6	0
									23686	100.6	0
									23746	100.8	0
									23806	100.8	0
									23866	100.8	0
									23926	100.8	0
									23986	100.6	0
									24046	100.8	0
									24106	100.8	0
									24166	100.6	0
									24226	100.8	0
									24286	100.8	0
									24346	100.8	0
									24406	100.8	0
									24466	100.8	0
									24526	100.8	0
									24586	100.8	0
									24646	100.8	0
									24706	100.8	0
									24766	100.8	0
									24826	100.8	0
									24886	100.8	0
									24946	100.8	0
									25006	100.8	0
									25066	100.8	0
									25126	100.8	0
									25186	100.8	0
									25246	100.8	0
									25306	100.8	0
									25366	100.8	0
									25426	100.8	0
									25486	100.8	0
									25546	100.8	0
									25606	100.8	0
									25666	100.8	0
									25726	100.8	0
									25786	100.8	0
									25846	100.8	0
									25906	100.8	0
									25966	100.8	0
									26026	101	0
									26086	100.8	0
									26146	100.8	0
									26206	100.8	0
									26266	100.8	0
									26326	100.8	0
									26386	100.8	0
									26446	100.8	0
									26506	101	0
									26566	101	0
									26626	101	0
									26686	100.8	0
									26746	100.8	0
									26806	100.8	0
									26866	100.8	0
									26926	100.8	0
									26986	101	0
									27046	100.8	0
									27106	100.8	0
									27166	100.8	0
									27226	101	0
									27286	101	0
									27346	101	0
									27406	100.8	0
									27466	100.8	0
									27526	100.8	0
									27586	101	0
									27646	100.8	0
									27706	101	0
									27766	100.8	0
									27826	100.8	0
									27886	101	0
									27946	101	0
									28006	101	0
									28066	101	0
									28126	101	0
									28186	101	0
									28246	101	0
									28306	101	0
									28366	100.8	0
									28426	101.2	0
									28486	101.3	0
									28546	101.2	0
									28606	101.3	0
									28666	101.5	0
									28726	101.7	0
									28786	101.5	0
									28846	101.7	0
									28906	101.9	0
									28966	101.7	0
									29026	101.9	0
									29086	101.9	0
									29146	101.9	0
									29206	101.9	0
									29266	101.9	0
									29326	101.9	0
									29386	102.2	0
									29446	102	0
									29506	102	0
									29566	102.2	0
									29626	102.4	0
									29686	102.4	0
									29746	102.6	0
									29806	102.6	0
									29866	102.6	0
									29926	102.7	0
									29986	102.6	0
									30046	102.6	0
									30106	102.7	0
									30166	102.7	0
									30226	102.7	0
									30286	102.7	0
									30346	102.6	0
									30406	102.9	0
									30466	102.9	0
									30526	102.9	0
									30586	102.9	0
									30646	102.9	0
									30706	102.7	0
									30766	102.9	0
									30826	103.1	0
									30886	102.9	0
									30946	102.9	0
									31006	103.1	0
									31066	103.1	0
									31126	103.2	0
									31186	103.2	0
									31246	103.2	0
									31306	103.4	0
									31366	103.6	0
									31426	103.6	0
									31486	103.6	0
									31546	103.8	0
